# Supplementary material for: Clinical Phenotypes of COVID-19 Associated Mucormycosis (CAM): A Comprehensive Review
Source: Diagnostics (Basel). 2022 Dec 8;12(12):3092. doi: 10.3390/diagnostics12123092 (PMC9777018; doi:10.3390/diagnostics12123092)
Supplement: Supplementary file 1 [file diagnostics-12-03092-s001.zip]

Archive with 1 entries (1 files):
- diagnostics-2057109-supplementary.pdf
